# Supplementary material for: Prediction of clinical outcome and survival in soft-tissue sarcoma using a ten-lncRNA signature
Source: Oncotarget. 2017 May 22;8(46):80336–47. doi: 10.18632/oncotarget.18165 (PMC5655202; doi:10.18632/oncotarget.18165)
Supplement: Supplementary file 2 [file oncotarget-08-80336-s002.xlsx]

## Sheet: Sheet1
Supplementary Table 1 The association of the risk score of the ten-lncRNA signature with clinical features in soft-tissue sarcoma patients
Parameters		T-test					ROC				Spearman
		N	mean	SD	T	P	AUC(95%CIs)			P	r	P
Age	>=60	128	1.42884	2.16792	-1.985	0.048	0.560(0.491,0.631)	0.491	0.631	0.088	0.106	0.088
	<60	130	1.98367	2.31754
Gender	male	118	1.84487	2.20799	0.891	0.374	0.523(0.453,0.594)	0.453	0.594	0.518	-0.04	0.519
	female	140	1.59339	2.29975
Leiomyosarcoma major vessel involvement	yes	12	0.329917	2.31953	-1.54	0.127	0.364(0.164,0.565)	0.164	0.565	0.132	-0.16	0.132
	no	78	1.27227	1.91828
Contiguous organ invaded	yes	14	2.95507	3.62095	2.292	0.026	0.648(0.446,0.850)	0.446	0.85	0.099	0.22	0.099
	no	43	1.25672	1.87965
Margin status	positive	73	2.16844	2.46076	2.094	0.038	0.577(0.495,0.659)	0.495	0.659	0.068	0.127	0.067
	negative	136	1.48144	2.14803
Mitotic count	>=17	47	2.2233	2.5487	3.358	0.001	0.666(0.553,0.778)	0.553	0.778	0.007	0.297	0.005
	<17	42	0.7708	2.06431
Tumor total necrosis percent	0	69	1.50975	2.28953	F=0.694	0.557	0.421(0.265,0.576)	0.265	0.576	0.359	0.017	0.824
	>0, <10%	38	2.04087	2.48772
	>=10,<50	61	1.78621	2.35677
	>50	12	1.11767	2.05139
Metastatic diagnosis	yes	56	2.12495	2.70944	2.017	0.045	0.564(0.470,0.659)	0.47	0.659	0.17	0.104	0.171
	no	119	1.37989	2.04814
Local disease recurrence	yes	29	1.8561	2.13956	0.649	0.517	0.561(0.441,0.681)	0.441	0.681	0.302	0.079	0.303
	no	143	1.55229	2.33005
Person neoplasm cancer status	with tumor	124	2.20043	2.35653	3.556	<0.001	0.616(0.547,0.685)	0.547	0.685	0.002	0.201	0.001
	without tumor	126	1.21317	2.02356
Residual tumor	yes	78	2.40435	2.3013	3.318	0.001	0.622(0.547,0.698)	0.547	0.698	0.002	0.2	0.002
	no	154	1.39654	2.1249
Tumor depth	deep	184	1.81153	2.08889	0.659	0.511	0.583(0.463,0.702)	0.463	0.702	0.215	0.087	0.216
	superficial	21	1.49024	2.3537
Radiation therapy	yes	73	1.81729	2.15165	0.356	0.722	0.511(0.433,0.589)	0.433	0.589	0.785	0.017	0.786
	no	179	1.70538	2.31017
Treatment completion success outcome	SD+PD	72	1.643	2.17539	1.507	0.133	0.551(0.466,0.636)	0.466	0.636	0.234	0.096	0.179
	CR+PR	127	1.1816	2.01607
Primary tumor lower uterus segment	yes	29	1.788	2.32039	1.668	0.099	0.575(0.450,0.701)	0.45	0.701	0.239	0.119	0.241
	no	70	1.00777	2.03105
Leiomyosarcoma histologic subtype	poorly differentiated or pleomorphic or epithelioid leiomyosarcoma	34	2.06253	2.18521	F=4.496	0.0148
	conventional leiomyosarcoma	64	0.893891	2.02056
	well-differentiated leiomyosarcoma (resembling leiomyoma)	4	-0.12475	1.27104
Histological type	leiomyosarcoma (LMS)	103	1.24588	2.11857	F=2.325	0.033
	dedifferentiated liposarcoma	58	2.18597	2.2164
	undifferentiated pleomorphic sarcoma	51	1.89706	2.0521
	myxofibrosarcoma	25	2.20372	2.77182
	synovial sarcoma	10	2.5334	1.99233
	malignant peripheral nerve sheath tumors (mpnst)	9	1.20333	2.98094
	desmoid tumor	2	-1.175	1.03662
*one-way ANOVA
