# Supplementary material for: Prediction of clinical outcome and survival in soft-tissue sarcoma using a ten-lncRNA signature
Source: Oncotarget. 2017 May 22;8(46):80336–47. doi: 10.18632/oncotarget.18165 (PMC5655202; doi:10.18632/oncotarget.18165)
Supplement: Supplementary file 3 [file oncotarget-08-80336-s003.xlsx]

## Sheet: Sheet1
Supplementary Table 3 Functional enrichment analyses of the protein-coding genes co-expressed with the six prognostic lncRNAs
Category	Term	Count	P Value	Genes
AP001432.14
GOTERM_BP_DIRECT	GO:2000311~regulation of alpha-amino-3-hydroxy-5-methyl-4-isoxazole propionate selective glutamate receptor activity	4	0.000807	MAPK8IP2, CACNG5, CACNG4, NLGN2
GOTERM_BP_DIRECT	GO:0070588~calcium ion transmembrane transport	7	0.002871	SLC8A3, TMC2, GRIN1, CACNA1G, etc
GOTERM_BP_DIRECT	GO:0000165~MAPK cascade	9	0.012681	FGFR2, FGF6, MAPK12, GRIN1, etc
GOTERM_CC_DIRECT	GO:0005887~integral component of plasma membrane	36	3.76e-05	SLC8A3, FGFR2, SLC5A2, SLC5A5, etc
GOTERM_CC_DIRECT	GO:0030054~cell junction	16	0.000479	SLC8A3, DLGAP1, LZTS1, GRIN1, etc
GOTERM_CC_DIRECT	GO:0045202~synapse	8	0.006509	DLGAP1, MTHFR, GRIN1, NLGN2, etc
GOTERM_MF_DIRECT	GO:0005245~voltage-gated calcium channel activity	4	0.011573	TMC2, CACNG5, CACNG4, CACNA1F
GOTERM_MF_DIRECT	GO:0005179~hormone activity	5	0.025119	MLN, UCN3, GAST, ADM2, etc
GOTERM_MF_DIRECT	GO:0001664~G-protein coupled receptor binding	4	0.027041	UCN3, NPB, PSAPL1, PYY2
KEGG_PATHWAY	hsa04080:Neuroactive ligand-receptor interaction	13	3.22e-05	GRIN1, HTR4, GHRHR, HTR1B, etc
KEGG_PATHWAY	hsa04020:Calcium signaling pathway	9	0.000607	SLC8A3, P2RX6, AVPR1B, P2RX2, etc
KEGG_PATHWAY	hsa04024:cAMP signaling pathway	9	0.001175	HTR1B, MC2R, GRIN1, HTR4, etc
LINC00680
GOTERM_BP_DIRECT	GO:0006364~rRNA processing	35	6.69e-19	UTP6, UTP15, RIOK1, BMS1, etc
GOTERM_BP_DIRECT	GO:0006406~mRNA export from nucleus	23	1.11e-15	SRSF1, DDX39A, NCBP2, NUP133, etc
GOTERM_BP_DIRECT	GO:0016925~protein sumoylation	22	3.52e-13	NUP133, KIAA1586, NUP160, NUP88, etc
GOTERM_CC_DIRECT	GO:0005654~nucleoplasm	176	2.14e-42	NCBP2, XPO1, RAD51C, XPO5, etc
GOTERM_CC_DIRECT	GO:0005730~nucleolus	82	2.2e-29	XPO1, HELQ, GAR1, UTP15, etc
GOTERM_CC_DIRECT	GO:0005634~nucleus	205	6.48e-19	RAD51C, RP9, WDR74, RBM8A, etc
GOTERM_MF_DIRECT	GO:0044822~poly(A) RNA binding	99	7.28e-32	NCBP2, FASTKD3, FASTKD1, XPO5, etc
GOTERM_MF_DIRECT	GO:0005515~protein binding	255	3.08e-08	FASTKD3, TTI1, RAD51C, MALSU1, etc
GOTERM_MF_DIRECT	GO:0003723~RNA binding	34	4.4e-07	SRSF1, NCBP2, XPO1, PUS1, etc
KEGG_PATHWAY	hsa03008:Ribosome biogenesis in eukaryotes	26	5.35e-22	XPO1, GAR1, UTP6, UTP15, etc
KEGG_PATHWAY	hsa03013:RNA transport	30	1.98e-18	NCBP2, XPO1, ELAC1, NUP160, etc
KEGG_PATHWAY	hsa03040:Spliceosome	16	1.63e-07	NCBP2, SRSF1, PRPF31, SNRPA1, etc
RP4-665J23.1
GOTERM_BP_DIRECT	GO:0015031~protein transport	15	0.002569	DNAJC15, RAB3B, RAB18, IST1, etc
GOTERM_BP_DIRECT	GO:0007507~heart development	9	0.006339	ZFP36L1, MEF2A, APELA, TBX5, etc
GOTERM_BP_DIRECT	GO:1902476~chloride transmembrane transport	6	0.012844	GLRB, CLCA4, GABRA4, TTYH2, etc
GOTERM_CC_DIRECT	GO:0005737~cytoplasm	100	0.001453	MEF2A, ALDH1L1, GNPDA1, RGS7BP, etc
GOTERM_CC_DIRECT	GO:0030863~cortical cytoskeleton	4	0.003856	EPB41, CAPZA2, FLNA, TPM4
GOTERM_CC_DIRECT	GO:0045211~postsynaptic membrane	10	0.003922	EPHA7, GLRB, MAGEE1, LRRTM4, etc
GOTERM_MF_DIRECT	GO:0004222~metalloendopeptidase activity	8	0.001677	ADAMTS19, CLCA4, ADAMTS20, MMP16, etc
GOTERM_MF_DIRECT	GO:0008168~methyltransferase activity	6	0.014192	PRDM15, PRMT2, METTL3, KMT2C, etc
GOTERM_MF_DIRECT	GO:0016805~dipeptidase activity	3	0.016004	NAALAD2, FOLH1, PM20D2
KEGG_PATHWAY	hsa05212:Pancreatic cancer	4	0.074073	BRCA2, JAK1, BCL2L1, PIK3R1
KEGG_PATHWAY	hsa05205:Proteoglycans in cancer	7	0.080435	WNT16, DCN, ARHGEF12, FLNA, etc
KEGG_PATHWAY	hsa04144:Endocytosis	8	0.093302	IST1, CAPZA2, FAM21A, RAB22A, etc
RP11-230G5.2
GOTERM_BP_DIRECT	GO:0071805~potassium ion transmembrane transport	7	0.001781	KCNK16, KCNQ3, KCNC3, KCNK9, etc
GOTERM_BP_DIRECT	GO:0018108~peptidyl-tyrosine phosphorylation	7	0.00568	FGF6, FGF5, CLK3, EPHA8, etc
GOTERM_BP_DIRECT	GO:0034765~regulation of ion transmembrane transport	6	0.006417	KCNK16, KCNQ3, KCNC3, CACNG6, etc
GOTERM_CC_DIRECT	GO:0005887~integral component of plasma membrane	34	1.38e-05	KCNK16, IGDCC3, ADCY1, DRD2, etc
GOTERM_CC_DIRECT	GO:0005886~plasma membrane	67	0.000149	SLC36A1, KCNK16, ADCY1, JPH2, etc
GOTERM_CC_DIRECT	GO:0008076~voltage-gated potassium channel complex	6	0.002435	KCNQ3, KCNC3, CNTN2, DPP6, etc
GOTERM_MF_DIRECT	GO:0005249~voltage-gated potassium channel activity	5	0.003255	KCNQ3, KCNC3, KCNK9, HCN4, etc
GOTERM_MF_DIRECT	GO:0005267~potassium channel activity	4	0.006884	KCNK16, KCNQ3, KCNK9, KCNIP3
GOTERM_MF_DIRECT	GO:0004713~protein tyrosine kinase activity	6	0.013412	FGF6, FGF5, CLK3, FGF22, etc
KEGG_PATHWAY	hsa04080:Neuroactive ligand-receptor interaction	14	2.26e-06	CSH2, DRD2, HTR4, GRIK5, etc
KEGG_PATHWAY	hsa04020:Calcium signaling pathway	7	0.00805	ADCY1, GRIN2C, AVPR1B, P2RX2, etc
KEGG_PATHWAY	hsa04724:Glutamatergic synapse	5	0.025499	SLC17A7, ADCY1, DLGAP1, GRIN2C, etc
RP11-504A18.1
GOTERM_BP_DIRECT	GO:0070423~nucleotide-binding oligomerization domain containing signaling pathway	56	1.57e-07	CREBRF, NAMPT, HMGN3, GPBP1, etc
GOTERM_BP_DIRECT	GO:0000492~box C/D snoRNP assembly	80	3.6e-05	CDK19, HMGN3, CPEB2, TUBB2A, etc
GOTERM_BP_DIRECT	GO:0045944~positive regulation of transcription from RNA polymerase II promoter	114	0.000369	TUBB2A, LSM7, ZNF451, SNRPD2, etc
GOTERM_CC_DIRECT	GO:0005654~nucleoplasm	5	0.032065	RAB11FIP4, HAUS6, MZT2A, CBX3, etc
GOTERM_CC_DIRECT	GO:0005634~nucleus	3	0.03308	TAF9, RUVBL2, TEX10
GOTERM_CC_DIRECT	GO:0005829~cytosol	3	0.03308	RPLP0, WDR12, TEX10
GOTERM_MF_DIRECT	GO:0005515~protein binding	5	0.049465	LSM7, LSM5, LSM4, SNRPD2, etc
GOTERM_MF_DIRECT	GO:0005545~1-phosphatidylinositol binding	4	0.049698	USP3, USP48, TNFAIP3, USP15
GOTERM_MF_DIRECT	GO:0044822~poly(A) RNA binding	2	0.050492	ATP1A1, NR3C1
KEGG_PATHWAY	hsa05016:Huntington's disease	5	0.054266	RPLP0, RPS14, EIF3K, EIF1, etc
KEGG_PATHWAY	hsa04621:NOD-like receptor signaling pathway	8	0.054479	ZYG11B, UBE2E3, UBE2D3, TRIM36, etc
KEGG_PATHWAY	hsa01130:Biosynthesis of antibiotics	2	0.057826	TAF9, ZNHIT6
RP11-713P17.3
GOTERM_BP_DIRECT	GO:0007271~synaptic transmission, cholinergic	3	0.000707	HRH3, CHRNB2, HTR3C
GOTERM_BP_DIRECT	GO:0001505~regulation of neurotransmitter levels	2	0.005349	HRH3, ZNF219
GOTERM_BP_DIRECT	GO:0048172~regulation of short-term neuronal synaptic plasticity	2	0.014909	SYP, SHISA7
GOTERM_CC_DIRECT	GO:0005892~acetylcholine-gated channel complex	2	0.022163	CHRNB2, HTR3C
GOTERM_CC_DIRECT	GO:0032281~AMPA glutamate receptor complex	2	0.025812	SHISA7, CACNG4
GOTERM_CC_DIRECT	GO:0016021~integral component of membrane	10	0.028077	SYP, SHISA7, HRH3, CHRNB2, etc
GOTERM_MF_DIRECT	GO:0004969~histamine receptor activity	2	0.005674	HRH3, ZNF219
GOTERM_MF_DIRECT	GO:0015464~acetylcholine receptor activity	2	0.021588	CHRNB2, HTR3C
GOTERM_MF_DIRECT	GO:0004889~acetylcholine-activated cation-selective channel activity	2	0.021588	CHRNB2, HTR3C
Only the top three pathways according to the P value were displayed for each category. If there were more than four genes in the pathway, only four were shown as presentative.
